# Supplementary material for: Environmental Shaping Suitable Habitats and Quality of Lonicera macranthoides Hand.−Mazz.: Insights from MaxEnt, HPLC, Chemometrics, and Gene Expression Analysis
Source: Plants (Basel). 2026 May 7;15(10):1425. doi: 10.3390/plants15101425 (PMC13210974; doi:10.3390/plants15101425)
Supplement: Supplementary file 1 [file plants-15-01425-s001.zip]

Archive with 2 entries (2 files):
- Fig S-manuscript.pdf
- Table S-manuscipt.pdf
